# Supplementary material for: Esophagitis and Pneumonitis Related to Concurrent Chemoradiation ± Durvalumab Consolidation in Unresectable Stage III Non-Small-Cell Lung Cancer: Risk Assessment and Management Recommendations Based on a Modified Delphi Process
Source: Curr Oncol. 2024 Oct 23;31(11):6512–35. doi: 10.3390/curroncol31110483 (PMC11593044; doi:10.3390/curroncol31110483)
Supplement: Supplementary file 1 [file curroncol-31-00483-s001.zip]

Archive with 1 entries (1 files):
- curroncol-3233382-supplementary.pdf
